# Supplementary material for: Biogenic Synthesis and Characterization of Chitosan-CuO Nanocomposite and Evaluation of Antibacterial Activity against Gram-Positive and -Negative Bacteria
Source: Polymers (Basel). 2022 Apr 29;14(9):1832. doi: 10.3390/polym14091832 (PMC9104765; doi:10.3390/polym14091832)
Supplement: Supplementary file 1 [file polymers-14-01832-s001.zip]

Archive with 1 entries (1 files):
- polymers-1677242-supplementary.pdf
